# Supplementary material for: Functional characterization of TSPAN7 as a novel indicator for immunotherapy in glioma
Source: Front Immunol. 2023 Feb 9;14:1105489. doi: 10.3389/fimmu.2023.1105489 (PMC9947846; doi:10.3389/fimmu.2023.1105489)
Supplement: Supplementary Table 1 — Clinical characteristics of glioma samples from Xiangya hospital. [file Table_1.xlsx]

## Sheet: Sheet1
Table S1. Clinical characteristics of glioma samples from Xiangya hospital
Sample ID	Gender	Age	Pathological grade	Pathological diagnosis
1	Female	57	Normal	Normal
2	Female	31	Normal	Normal
3	Male	28	Normal	Normal
4	Female	38	Normal	Normal
5	Male	61	Normal	Normal
6	Female	54	Normal	Normal
7	Male	67	Normal	Normal
8	Female	48	Normal	Normal
9	Female	53	Normal	Normal
10	Female	40	II	Astrocytoma: IDH mutation, 1p19q codeletion, MGMT unmythelation
11	Male	42	II	Diffuse astrocytoma: IDHmutation, 1p19q non-deletion, MGMT unmythelation
12	Female	37	II	Oligodendroglioma: IDH mutation, 1p19q codeletion, MGMT mythelation
13	Male	38	II	Diffuse astrocytoma: IDH mutation, 1p19q codeletion, MGMT mythelation
14	Female	31	II	Diffuse astrocytoma: IDH mutation, 1p19q codeletion, MGMT unmythelation
15	Male	51	II	Oligodendroglioma: IDH mutation, 1p19q codeletion, MGMT mythelation
16	Male	62	II	Diffuse astrocytoma: IDH mutation, 1p19q non-deletion, MGMT mythelation
17	Female	29	II	Oligodendroglioma: IDH mutation, 1p19q non-deletion, MGMT unmythelation
18	Male	47	II	Astrocytoma: IDH mutation, 1p19q codeletion, MGMT mythelation
19	Male	64	III	Anaplastic astrocytoma: IDH mutation, 1p19q non-deletion, MGMT unmythelation
20	Male	53	III	Anaplastic astrocytoma: IDH mutation, 1p19q codeletion, MGMT mythelation
21	Female	32	III	Anaplastic astrocytoma: IDH mutation, 1p19q codeletion, MGMT unmythelation
22	Male	47	III	Anaplastic oligodendroglioma: IDH mutation, 1p19q codeletion, MGMT mythelation
23	Female	49	III	Anaplastic astrocytoma: IDH wild type, 1p19q codeletion, MGMT unmythelation
24	Female	52	III	Anaplastic astrocytoma: IDH wild type, 1p19q non-deletion, MGMT mythelation
25	Male	58	III	Anaplastic astrocytoma: IDH wild type, 1p19q non-deletion, MGMT unmythelation
26	Female	37	III	Anaplastic astrocytoma: IDH wild type, 1p19q non-deletion, MGMT unmythelation
27	Male	38	III	Anaplastic astrocytoma: IDH wild type, 1p19q non-deletion, MGMT unmythelation
28	Male	58	IV	Glioblastoma: IDH wild type, 1p19q non-deletion, MGMT mythelation
29	Female	45	IV	Glioblastoma: IDH wild type, 1p19q non-deletion, MGMT mythelation
30	Female	61	IV	Glioblastoma: IDH wild type, 1p19q non-deletion, MGMT mythelation
31	Male	58	IV	Glioblastoma: IDH wild type, 1p19q non-deletion, MGMT unmythelation
32	Female	68	IV	Glioblastoma: IDH wild type, 1p19q partial deletion, MGMT unmythelation
33	Male	53	IV	Glioblastoma: IDH wild type, 1p19q non-deletion, MGMT unmythelation
34	Male	72	IV	Glioblastoma: IDH wild type, 1p19q codeletion, MGMT unmythelation
35	Female	70	IV	Glioblastoma: IDH wild type, 1p19q non-deletion, MGMT unmythelation
36	Male	69	IV	Glioblastoma: IDH wild type, 1p19q non-deletion, MGMT unmythelation
