# Supplementary material for: Functional characterization of TSPAN7 as a novel indicator for immunotherapy in glioma
Source: Front Immunol. 2023 Feb 9;14:1105489. doi: 10.3389/fimmu.2023.1105489 (PMC9947846; doi:10.3389/fimmu.2023.1105489)
Supplement: Supplementary Table 2 — GO enrichment of downregulated genes about immune response. [file DataSheet_1.csv]

	ID	Description	setSize	enrichmentScore	NES	pvalue	p.adjust	qvalues	rank	leading_edge	core_enrichment
GO:0002250	GO:0002250	adaptive immune response	50	-0.587854948	-4.189276004	1.00E-10	1.17E-09	5.37E-10	343	tags=94%, list=39%, signal=61%	IGHG1/IGKV1-27/TRAV4/IGHV3-33/CD80/IGHV3-49/IGHV3-21/SIT1/FCGR2B/IGHA2/TRAT1/IGLL5/IGHV2-5/IGLV1-44/IGLV1-40/IGLV7-46/IGKV1-17/IGHV3-23/IGLV2-23/IGHG3/IGLV3-19/IGKV1-9/IGKV2-24/IGLC1/IL4/CLCF1/IGLC2/TRBV29-1/IGLV2-8/IGHV3-30/IGHG2/ADGRE1/IGLV3-25/CD70/HLA-DQB2/IGLV2-14/IGKV1-5/IGKV3-15/IGKV4-1/IGLV2-11/IGKV1D-39/ANXA1/IGLV3-21/IGKV2-28/IGLC3/IGLV3-1/IGKV3-20
GO:0002252	GO:0002252	immune effector process	61	-0.510757141	-3.985503058	1.00E-10	1.17E-09	5.37E-10	343	tags=87%, list=39%, signal=57%	IGHG1/IGHV3-33/CD80/ANXA2/IGHV3-49/IGHV3-21/PTX3/RNASE2/PLAU/FCGR2B/IGHA2/IGLL5/IGHV2-5/IGLV1-44/IGLV1-40/IGKV1-17/IGHV3-23/IGLV2-23/IGHG3/IGLV3-19/IGLC1/IL4/CLCF1/IGLC2/IGLV2-8/IGHV3-30/IGHG2/HP/IGLV3-25/CAMP/CD70/CLEC12A/IGLV2-14/IGKV1-5/MCEMP1/SERPINA3/IGKV3-15/IGKV4-1/IGLV2-11/IGKV1D-39/ANXA1/IGLV3-21/IGKV2-28/CXCL10/IL2RA/IGLC3/IGLV3-1/IGKV3-20/MMP9/RETN/CLEC5A/CHI3L1/LTF
GO:0002253	GO:0002253	activation of immune response	35	-0.610984662	-3.766794362	1.00E-10	1.17E-09	5.37E-10	343	tags=97%, list=39%, signal=62%	IGHG1/IGHV3-33/IGHV3-49/IGHV3-21/FCGR2B/IGHA2/TRAT1/IGLL5/IGHV2-5/IGLV1-44/IGLV1-40/IGKV1-17/IGHV3-23/IGLV2-23/IGHG3/IGLV3-19/IGLC1/IGLC2/IGLV2-8/IGHV3-30/IGHG2/IGLV3-25/HLA-DQB2/IGLV2-14/IGKV1-5/IGKV3-15/IGKV4-1/IGLV2-11/IGKV1D-39/IGLV3-21/IGKV2-28/IGLC3/IGLV3-1/IGKV3-20
GO:0002376	GO:0002376	immune system process	130	-0.488761698	-4.958744194	1.00E-10	1.17E-09	5.37E-10	343	tags=79%, list=39%, signal=57%	IGHG1/IGKV1-27/TRAV4/IGHV3-33/VSTM1/CD80/ANXA2/SOCS3/IGHV3-49/IFI30/IGHV3-21/VIM/GPR65/IL36B/SIT1/PTX3/ICOS/RNASE2/MMP1/PLAU/FCGR2B/IGHA2/TRAT1/IGLL5/IGHV2-5/IGLV1-44/IGLV1-40/IGLV7-46/TNFSF14/IGKV1-17/IGHV3-23/IGLV2-23/IGHG3/IGLV3-19/EDN2/IGKV1-9/HOXB7/IGKV2-24/IGLC1/IL4/CXCR3/SERPINE1/CLCF1/KRT75/IGLC2/TRBV29-1/IGLV2-8/IGHV3-30/LIF/IGHG2/ADGRE1/COL3A1/HP/COL1A1/IGLV3-25/CAMP/CCL7/CD70/CLEC12A/H…
GO:0002429	GO:0002429	immune response-activating cell surface receptor signaling pathway	35	-0.610984662	-3.766794362	1.00E-10	1.17E-09	5.37E-10	343	tags=97%, list=39%, signal=62%	IGHG1/IGHV3-33/IGHV3-49/IGHV3-21/FCGR2B/IGHA2/TRAT1/IGLL5/IGHV2-5/IGLV1-44/IGLV1-40/IGKV1-17/IGHV3-23/IGLV2-23/IGHG3/IGLV3-19/IGLC1/IGLC2/IGLV2-8/IGHV3-30/IGHG2/IGLV3-25/HLA-DQB2/IGLV2-14/IGKV1-5/IGKV3-15/IGKV4-1/IGLV2-11/IGKV1D-39/IGLV3-21/IGKV2-28/IGLC3/IGLV3-1/IGKV3-20
GO:0002455	GO:0002455	humoral immune response mediated by circulating immunoglobulin	32	-0.636576788	-3.749241135	1.00E-10	1.17E-09	5.37E-10	343	tags=100%, list=39%, signal=64%	IGHV3-33/IGHV3-49/IGHV3-21/FCGR2B/IGHA2/IGLL5/IGHV2-5/IGLV1-44/IGLV1-40/IGKV1-17/IGHV3-23/IGLV2-23/IGHG3/IGLV3-19/IGLC1/IGLC2/IGLV2-8/IGHV3-30/IGHG2/IGLV3-25/IGLV2-14/IGKV1-5/IGKV3-15/IGKV4-1/IGLV2-11/IGKV1D-39/IGLV3-21/IGKV2-28/IGLC3/IGLV3-1/IGKV3-20
GO:0002460	GO:0002460	adaptive immune response based on somatic recombination of immune receptors built from immunoglobulin superfamily domains	38	-0.616372952	-3.905949978	1.00E-10	1.17E-09	5.37E-10	343	tags=97%, list=39%, signal=62%	IGHG1/IGHV3-33/CD80/IGHV3-49/IGHV3-21/FCGR2B/IGHA2/IGLL5/IGHV2-5/IGLV1-44/IGLV1-40/IGKV1-17/IGHV3-23/IGLV2-23/IGHG3/IGLV3-19/IGLC1/IL4/CLCF1/IGLC2/IGLV2-8/IGHV3-30/IGHG2/IGLV3-25/CD70/IGLV2-14/IGKV1-5/IGKV3-15/IGKV4-1/IGLV2-11/IGKV1D-39/ANXA1/IGLV3-21/IGKV2-28/IGLC3/IGLV3-1/IGKV3-20
GO:0002682	GO:0002682	regulation of immune system process	76	-0.529659634	-4.502086838	1.00E-10	1.17E-09	5.37E-10	332	tags=84%, list=38%, signal=58%	IGHV3-33/CD80/SOCS3/IGHV3-49/IGHV3-21/IL36B/SIT1/ICOS/FCGR2B/IGHA2/TRAT1/IGLL5/IGHV2-5/IGLV1-44/IGLV1-40/TNFSF14/IGKV1-17/IGHV3-23/IGLV2-23/IGHG3/IGLV3-19/EDN2/IGLC1/IL4/CXCR3/SERPINE1/CLCF1/IGLC2/IGLV2-8/IGHV3-30/LIF/IGHG2/COL3A1/COL1A1/IGLV3-25/CCL7/CD70/HLA-DQB2/IGLV2-14/IGKV1-5/FCGR2C/IGKV3-15/IGKV4-1/IGLV2-11/IGFBP2/IGKV1D-39/ANXA1/IGLV3-21/XCL2/IGKV2-28/CCL20/CXCL10/IL2RA/IGLC3/IGLV3-1/IGKV…
GO:0002757	GO:0002757	immune response-activating signal transduction	35	-0.610984662	-3.766794362	1.00E-10	1.17E-09	5.37E-10	343	tags=97%, list=39%, signal=62%	IGHG1/IGHV3-33/IGHV3-49/IGHV3-21/FCGR2B/IGHA2/TRAT1/IGLL5/IGHV2-5/IGLV1-44/IGLV1-40/IGKV1-17/IGHV3-23/IGLV2-23/IGHG3/IGLV3-19/IGLC1/IGLC2/IGLV2-8/IGHV3-30/IGHG2/IGLV3-25/HLA-DQB2/IGLV2-14/IGKV1-5/IGKV3-15/IGKV4-1/IGLV2-11/IGKV1D-39/IGLV3-21/IGKV2-28/IGLC3/IGLV3-1/IGKV3-20
GO:0002764	GO:0002764	immune response-regulating signaling pathway	35	-0.610984662	-3.766794362	1.00E-10	1.17E-09	5.37E-10	343	tags=97%, list=39%, signal=62%	IGHG1/IGHV3-33/IGHV3-49/IGHV3-21/FCGR2B/IGHA2/TRAT1/IGLL5/IGHV2-5/IGLV1-44/IGLV1-40/IGKV1-17/IGHV3-23/IGLV2-23/IGHG3/IGLV3-19/IGLC1/IGLC2/IGLV2-8/IGHV3-30/IGHG2/IGLV3-25/HLA-DQB2/IGLV2-14/IGKV1-5/IGKV3-15/IGKV4-1/IGLV2-11/IGKV1D-39/IGLV3-21/IGKV2-28/IGLC3/IGLV3-1/IGKV3-20
GO:0002768	GO:0002768	immune response-regulating cell surface receptor signaling pathway	35	-0.610984662	-3.766794362	1.00E-10	1.17E-09	5.37E-10	343	tags=97%, list=39%, signal=62%	IGHG1/IGHV3-33/IGHV3-49/IGHV3-21/FCGR2B/IGHA2/TRAT1/IGLL5/IGHV2-5/IGLV1-44/IGLV1-40/IGKV1-17/IGHV3-23/IGLV2-23/IGHG3/IGLV3-19/IGLC1/IGLC2/IGLV2-8/IGHV3-30/IGHG2/IGLV3-25/HLA-DQB2/IGLV2-14/IGKV1-5/IGKV3-15/IGKV4-1/IGLV2-11/IGKV1D-39/IGLV3-21/IGKV2-28/IGLC3/IGLV3-1/IGKV3-20
GO:0006955	GO:0006955	immune response	101	-0.523601452	-4.943964278	1.00E-10	1.17E-09	5.37E-10	343	tags=85%, list=39%, signal=59%	IGHG1/IGKV1-27/TRAV4/IGHV3-33/CD80/ANXA2/SOCS3/IGHV3-49/IFI30/IGHV3-21/VIM/GPR65/IL36B/SIT1/PTX3/ICOS/RNASE2/PLAU/FCGR2B/IGHA2/TRAT1/IGLL5/IGHV2-5/IGLV1-44/IGLV1-40/IGLV7-46/TNFSF14/IGKV1-17/IGHV3-23/IGLV2-23/IGHG3/IGLV3-19/IGKV1-9/IGKV2-24/IGLC1/IL4/CXCR3/CLCF1/IGLC2/TRBV29-1/IGLV2-8/IGHV3-30/LIF/IGHG2/ADGRE1/COL3A1/HP/COL1A1/IGLV3-25/CAMP/CCL7/CD70/CLEC12A/HLA-DQB2/IGLV2-14/IGKV1-5/MCEMP1/ADAMD…
GO:0006959	GO:0006959	humoral immune response	41	-0.56051456	-3.685674386	1.00E-10	1.17E-09	5.37E-10	271	tags=83%, list=31%, signal=60%	FCGR2B/IGHA2/IGLL5/IGHV2-5/IGLV1-44/IGLV1-40/IGKV1-17/IGHV3-23/IGLV2-23/IGHG3/IGLV3-19/IGLC1/IGLC2/IGLV2-8/IGHV3-30/IGHG2/IGLV3-25/CAMP/IGLV2-14/IGKV1-5/IGKV3-15/IGKV4-1/IGLV2-11/IGKV1D-39/IGLV3-21/IGKV2-28/CXCL10/IGLC3/IGLV3-1/IGKV3-20/PI3/TREM1/LTF/PLA2G2A
GO:0016064	GO:0016064	immunoglobulin mediated immune response	34	-0.638072855	-3.863849768	1.00E-10	1.17E-09	5.37E-10	343	tags=100%, list=39%, signal=64%	IGHV3-33/IGHV3-49/IGHV3-21/FCGR2B/IGHA2/IGLL5/IGHV2-5/IGLV1-44/IGLV1-40/IGKV1-17/IGHV3-23/IGLV2-23/IGHG3/IGLV3-19/IGLC1/IL4/CLCF1/IGLC2/IGLV2-8/IGHV3-30/IGHG2/IGLV3-25/IGLV2-14/IGKV1-5/IGKV3-15/IGKV4-1/IGLV2-11/IGKV1D-39/IGLV3-21/IGKV2-28/IGLC3/IGLV3-1/IGKV3-20
GO:0050776	GO:0050776	regulation of immune response	49	-0.56212475	-3.972900957	1.00E-10	1.17E-09	5.37E-10	343	tags=92%, list=39%, signal=60%	IGHG1/IGHV3-33/CD80/SOCS3/IGHV3-49/IGHV3-21/FCGR2B/IGHA2/TRAT1/IGLL5/IGHV2-5/IGLV1-44/IGLV1-40/IGKV1-17/IGHV3-23/IGLV2-23/IGHG3/IGLV3-19/IGLC1/IL4/CLCF1/IGLC2/IGLV2-8/IGHV3-30/IGHG2/COL3A1/COL1A1/IGLV3-25/HLA-DQB2/IGLV2-14/IGKV1-5/FCGR2C/IGKV3-15/IGKV4-1/IGLV2-11/IGKV1D-39/ANXA1/IGLV3-21/IGKV2-28/IL2RA/IGLC3/IGLV3-1/IGKV3-20/IDO1/TREM1
GO:0002433	GO:0002433	immune response-regulating cell surface receptor signaling pathway involved in phagocytosis	28	-0.654346512	-3.650142934	1.47E-10	1.55E-09	7.08E-10	271	tags=93%, list=31%, signal=67%	FCGR2B/IGHV2-5/IGLV1-44/IGLV1-40/IGKV1-17/IGHV3-23/IGLV2-23/IGHG3/IGLV3-19/IGLC1/IGLC2/IGLV2-8/IGHV3-30/IGHG2/IGLV3-25/IGLV2-14/IGKV1-5/IGKV3-15/IGKV4-1/IGLV2-11/IGKV1D-39/IGLV3-21/IGKV2-28/IGLC3/IGLV3-1/IGKV3-20
GO:0002697	GO:0002697	regulation of immune effector process	37	-0.538127182	-3.365868566	5.30E-09	4.28E-08	1.96E-08	271	tags=81%, list=31%, signal=59%	FCGR2B/IGHV2-5/IGLV1-44/IGLV1-40/IGKV1-17/IGHV3-23/IGLV2-23/IGHG3/IGLV3-19/IGLC1/IL4/CLCF1/IGLC2/IGLV2-8/IGHV3-30/IGHG2/IGLV3-25/IGLV2-14/IGKV1-5/IGKV3-15/IGKV4-1/IGLV2-11/IGKV1D-39/ANXA1/IGLV3-21/IGKV2-28/IL2RA/IGLC3/IGLV3-1/IGKV3-20
GO:0002920	GO:0002920	regulation of humoral immune response	30	-0.583325187	-3.329418465	9.92E-09	7.80E-08	3.57E-08	271	tags=87%, list=31%, signal=62%	FCGR2B/IGHV2-5/IGLV1-44/IGLV1-40/IGKV1-17/IGHV3-23/IGLV2-23/IGHG3/IGLV3-19/IGLC1/IGLC2/IGLV2-8/IGHV3-30/IGHG2/IGLV3-25/IGLV2-14/IGKV1-5/IGKV3-15/IGKV4-1/IGLV2-11/IGKV1D-39/IGLV3-21/IGKV2-28/IGLC3/IGLV3-1/IGKV3-20
GO:0045087	GO:0045087	innate immune response	40	-0.48205688	-3.130561007	2.33E-07	1.58E-06	7.24E-07	343	tags=85%, list=39%, signal=55%	IGHG1/IGHV3-33/SOCS3/IGHV3-49/IFI30/IGHV3-21/VIM/IL36B/PTX3/RNASE2/FCGR2B/IGHA2/IGLL5/IGHV2-5/IGHV3-23/IGHG3/IGLC1/IL4/IGLC2/IGHV3-30/IGHG2/CAMP/CCL7/HLA-DQB2/ANXA1/XCL2/CCL20/IGLC3/CCL23/PI3/CLEC5A/TREM1/LTF/SAA1
GO:0002440	GO:0002440	production of molecular mediator of immune response	28	-0.519448411	-2.897640486	1.65E-06	9.71E-06	4.44E-06	271	tags=82%, list=31%, signal=59%	FCGR2B/IGLV1-44/IGLV1-40/IGLV7-46/IGKV1-17/IGLV2-23/IGLV3-19/IGKV1-9/IGKV2-24/IL4/CLCF1/IGLV2-8/IGLV3-25/IGLV2-14/IGKV1-5/IGKV3-15/IGKV4-1/IGLV2-11/IGKV1D-39/IGLV3-21/IGKV2-28/IGLV3-1/IGKV3-20
GO:0002520	GO:0002520	immune system development	30	-0.517363243	-2.952930499	1.83E-06	1.05E-05	4.78E-06	329	tags=83%, list=37%, signal=54%	CD80/ANXA2/IL36B/ICOS/FCGR2B/HOXB7/IL4/CLCF1/KRT75/LIF/ANXA1/IL2RA/PDPN/HOXB4/HOXB8/MMP9/IDO1/HOXB3/HAND2/LTF/HOXA9/NKX2-5/HOXA7/HOXA3/HOXA5
GO:0002283	GO:0002283	neutrophil activation involved in immune response	15	-0.580591911	-2.540580533	6.85E-05	0.000290846	0.000133096	325	tags=93%, list=37%, signal=60%	ANXA2/PTX3/RNASE2/PLAU/HP/CAMP/CLEC12A/MCEMP1/SERPINA3/MMP9/RETN/CLEC5A/CHI3L1/LTF
GO:0002263	GO:0002263	cell activation involved in immune response	23	-0.455936881	-2.310743805	0.000356979	0.00127051	0.000581405	329	tags=83%, list=37%, signal=53%	CD80/ANXA2/PTX3/RNASE2/PLAU/FCGR2B/IL4/CLCF1/HP/CAMP/CLEC12A/MCEMP1/SERPINA3/ANXA1/MMP9/RETN/CLEC5A/CHI3L1/LTF
GO:0002366	GO:0002366	leukocyte activation involved in immune response	23	-0.455936881	-2.310743805	0.000356979	0.00127051	0.000581405	329	tags=83%, list=37%, signal=53%	CD80/ANXA2/PTX3/RNASE2/PLAU/FCGR2B/IL4/CLCF1/HP/CAMP/CLEC12A/MCEMP1/SERPINA3/ANXA1/MMP9/RETN/CLEC5A/CHI3L1/LTF
GO:0002275	GO:0002275	myeloid cell activation involved in immune response	18	-0.459804971	-2.148864908	0.003787053	0.009680218	0.004429815	325	tags=83%, list=37%, signal=54%	ANXA2/PTX3/RNASE2/PLAU/IL4/HP/CAMP/CLEC12A/MCEMP1/SERPINA3/MMP9/RETN/CLEC5A/CHI3L1/LTF
GO:0002443	GO:0002443	leukocyte mediated immunity	54	-0.547646121	-4.046285858	1.00E-10	1.17E-09	5.37E-10	343	tags=91%, list=39%, signal=59%	IGHG1/IGHV3-33/ANXA2/IGHV3-49/IGHV3-21/PTX3/RNASE2/PLAU/FCGR2B/IGHA2/IGLL5/IGHV2-5/IGLV1-44/IGLV1-40/IGKV1-17/IGHV3-23/IGLV2-23/IGHG3/IGLV3-19/IGLC1/IL4/CLCF1/IGLC2/IGLV2-8/IGHV3-30/IGHG2/HP/IGLV3-25/CAMP/CD70/CLEC12A/IGLV2-14/IGKV1-5/MCEMP1/SERPINA3/IGKV3-15/IGKV4-1/IGLV2-11/IGKV1D-39/IGLV3-21/IGKV2-28/IGLC3/IGLV3-1/IGKV3-20/MMP9/RETN/CLEC5A/CHI3L1/LTF
GO:0002449	GO:0002449	lymphocyte mediated immunity	37	-0.588468264	-3.680741096	1.00E-10	1.17E-09	5.37E-10	343	tags=95%, list=39%, signal=60%	IGHG1/IGHV3-33/IGHV3-49/IGHV3-21/FCGR2B/IGHA2/IGLL5/IGHV2-5/IGLV1-44/IGLV1-40/IGKV1-17/IGHV3-23/IGLV2-23/IGHG3/IGLV3-19/IGLC1/IL4/CLCF1/IGLC2/IGLV2-8/IGHV3-30/IGHG2/IGLV3-25/CD70/IGLV2-14/IGKV1-5/IGKV3-15/IGKV4-1/IGLV2-11/IGKV1D-39/IGLV3-21/IGKV2-28/IGLC3/IGLV3-1/IGKV3-20
GO:0019724	GO:0019724	B cell mediated immunity	35	-0.638823529	-3.938424348	1.00E-10	1.17E-09	5.37E-10	343	tags=100%, list=39%, signal=64%	IGHV3-33/IGHV3-49/IGHV3-21/FCGR2B/IGHA2/IGLL5/IGHV2-5/IGLV1-44/IGLV1-40/IGKV1-17/IGHV3-23/IGLV2-23/IGHG3/IGLV3-19/IGLC1/IL4/CLCF1/IGLC2/IGLV2-8/IGHV3-30/IGHG2/IGLV3-25/CD70/IGLV2-14/IGKV1-5/IGKV3-15/IGKV4-1/IGLV2-11/IGKV1D-39/IGLV3-21/IGKV2-28/IGLC3/IGLV3-1/IGKV3-20
GO:0002446	GO:0002446	neutrophil mediated immunity	15	-0.580591911	-2.540580533	6.85E-05	0.000290846	0.000133096	325	tags=93%, list=37%, signal=60%	ANXA2/PTX3/RNASE2/PLAU/HP/CAMP/CLEC12A/MCEMP1/SERPINA3/MMP9/RETN/CLEC5A/CHI3L1/LTF
GO:0002444	GO:0002444	myeloid leukocyte mediated immunity	19	-0.468343897	-2.233017476	0.000609752	0.002049129	0.000937713	325	tags=84%, list=37%, signal=54%	ANXA2/PTX3/RNASE2/PLAU/FCGR2B/IL4/HP/CAMP/CLEC12A/MCEMP1/SERPINA3/MMP9/RETN/CLEC5A/CHI3L1/LTF
